# Supplementary material for: Enhancing Therapeutic Approaches in Glioblastoma with Pro-Oxidant Treatments and Synergistic Combinations: In Vitro Experience of Doxorubicin and Photodynamic Therapy
Source: Int J Mol Sci. 2024 Jul 9;25(14):7525. doi: 10.3390/ijms25147525 (PMC11277534; doi:10.3390/ijms25147525)
Supplement: Supplementary file 1 [file ijms-25-07525-s001.zip]

Archive with 1 entries (1 files):
- ijms-3060462-supplementary.pdf
